# Supplementary material for: Yes-Associated Protein (Yap) Is Up-Regulated in Heart Failure and Promotes Cardiac Fibroblast Proliferation
Source: Int J Mol Sci. 2021 Jun 7;22(11):6164. doi: 10.3390/ijms22116164 (PMC8201133; doi:10.3390/ijms22116164)
Supplement: Supplementary file 1 [file ijms-22-06164-s001.zip]

Archive with 1 entries (1 files):
- ijms-1089600-supplementary.pdf
